# Supplementary material for: Specific members of the TOPLESS family are susceptibility genes for Fusarium wilt in tomato and Arabidopsis
Source: Plant Biotechnol J. 2023 Oct 11;22(1):248–61. doi: 10.1111/pbi.14183 (PMC10754003; doi:10.1111/pbi.14183)
Supplement: Supplementary file 1 — Figure S1 Expression of TPL1 and TPL2 is relatively high in tomato root tissues. Figure S2 Accumulation of the proteins TPL1 to TPL5, SIX8 and SIX3 in the BiFC analyses following transient expression in Nicotiana benthamiana leaves. Figure S3 Accumulation of the tomato proteins TPL1 to TPL5 in the yeast two‐hybrid assays. Figure S4 Tomato tpl1;tpl2 mutants have larger flowers. Figure S5 Tomato fruits of tomato tpl mutants. Figure S6 Fruit and seed yield of tomato tpl1, tpl2 and tpl1;tpl2 mutants. Figure S7 Susceptibility to Verticillium dahliae isolate Dvd‐S26 is unaffected in tpl1;tpl2 mutants. Figure S8 Susceptibility to Pseudomonas syringae pv. tomato DC3000 is not altered in tomato tpl1;tpl2 mutants. Figure S9 Susceptible tomato scions grafted on tpl1;tpl2 rootstocks show a reduction of vasculature colonization by Fol029. Figure S10 Accumulation of Arabidopsis TPL and TPR1 to TPR4 in yeast two‐hybrid assays. Table S1 F. oxysporum f. sp. containing SIX8 homologue(s) and their corresponding hosts. Table S2 Genotypes of tomato tpl mutants used in this study. Table S3 Plasmids used in this study. Table S4 Primers used in this study. Table S5 Guide RNAs used for gene‐editing tomato TPL1 and TPL2. Data S1 Peptide hits of the SIX8‐pulldown in the NbDE proteome database. Data S2 ImageJ script for BiFC analysis. [file PBI-22-248-s001.zip › S_Data1_R1.xlsx]

## Sheet: CW1238 new DB Nicobent SIX8
User	hdekker4
E-mail	H.L.Dekker@uva.nl
Search title	CW1238 research nieuwe para's
MS data file	cw1238_q1.pkl
Database 1	_Contaminants (249 sequences; 128,420 residues)
Database 2	Nicotiana_bent_2021 (74,805 sequences; 32,147,522 residues)
Taxonomy 1	(none)
Taxonomy 2	(none)
Timestamp	3 Nov 2021 at 12:35:34 GMT
Type of search	MS/MS Ion Search
Quantitation	None
Crosslinking	None
Enzyme	Trypsin/P
Fixed modifications	Carbamidomethyl (C)
Variable modifications	Oxidation (M)
Mass values	Monoisotopic
Protein mass	Unrestricted
Peptide mass tolerance	0.3 Da
Fragment mass tolerance	0.3 Da
Max missed cleavages	1
Instrument type	ESI-QUAD-TOF
Number of queries	100
Significance threshold p<	0.05
Max. number of families	AUTO
Ions score or expect cut-off	-1
Min. number of sig. unique sequences	1
Preferred taxonomy	All entries
Family	Member	Database	Accession	Score	Mass	Num. of matches	Num. of significant matches	Num. of sequences	Num. of significant sequences	emPAI	Description
1	1	Nicotiana_bent_2021	NbE05064989.1	467	53288	10	10	10	10	1.46	ribulose-1,5-bisphosphate carboxylase/oxygenase large subunit (plastid) (NP_054507.1)
2	1	Nicotiana_bent_2021	NbE03056217.1	385	48766	7	7	7	7	0.99	ribulose bisphosphate carboxylase/oxygenase activase 2, chloroplastic (XP_019254757.1)
3	1	Nicotiana_bent_2021	NbD048169.1	205	71353	5	5	5	5	0.4	heat shock cognate 70 kDa protein 2-like (XP_016478491.1)
3	2	Nicotiana_bent_2021	NbD033096.1	173	71250	5	5	5	5	0.4	heat shock cognate 70 kDa protein 2 (XP_016483165.1)
3	3	Nicotiana_bent_2021	NbD020434.1	148	71489	4	4	4	4	0.31	HSP70 (ARH56399.1)
4	1	Nicotiana_bent_2021	SIX8_1	188	13348	2	2	1	1	0.42	bait added to NbDE
5	1	Nicotiana_bent_2021	NbD032270.1	168	42973	5	5	5	5	0.74	glyceraldehyde 3-phosphate dehydrogenase-A (BAP91041.1)
6	1	Nicotiana_bent_2021	SIX6_1	98	22098	1	1	1	1	0.24	bait added to NbDE
7	1	Nicotiana_bent_2021	Usu_SBP	91	4303	4	4	3	3	21.2	tag added to NbDE
8	1	Nicotiana_bent_2021	NbD003637.1	70	125311	2	2	2	2	0.08	topless-related protein 3-like isoform X1 (XP_019252621.1)
9	1	Nicotiana_bent_2021	NbD000081.1	60	20086	1	1	1	1	0.27	ribulose-1,5-bisphosphate carboxylase/oxygenase small chain (Rubisco) (CUA55116.1)
10	1	Nicotiana_bent_2021	NbD029989.1	53	49688	1	1	1	1	0.1	elongation factor 1-alpha (XP_016508842.1)
11	1	Nicotiana_bent_2021	NbD009385.1	38	31235	1	1	1	1	0.17	carbonic anhydrase 2-like isoform X1 (XP_016503050.1)
12	1	Nicotiana_bent_2021	NbD011321.1	37	71281	1	1	1	1	0.07	mitogen-activated protein kinase 20-like isoform X3 (XP_016439671.1)
13	1	Nicotiana_bent_2021	NbD011459.1	27	43012	1	1	1	1	0.12	fructose-bisphosphate aldolase 1, chloroplastic-like (XP_016512409.1)

## Sheet: CW1237 new DB Nicobent_SIX6
User	hdekker4
E-mail	H.L.Dekker@uva.nl
Search title	CW1237 research new DB
MS data file	cw1237_q1.pkl
Database 1	_Contaminants (249 sequences; 128,420 residues)
Database 2	Nicotiana_bent_2021 (74,805 sequences; 32,147,522 residues)
Taxonomy 1	(none)
Taxonomy 2	(none)
Timestamp	16 Nov 2021 at 11:38:22 GMT
Type of search	MS/MS Ion Search
Quantitation	None
Crosslinking	None
Enzyme	Trypsin/P
Fixed modifications	Carbamidomethyl (C)
Variable modifications	Oxidation (M)
Mass values	Monoisotopic
Protein mass	Unrestricted
Peptide mass tolerance	0.3 Da
Fragment mass tolerance	0.3 Da
Max missed cleavages	1
Instrument type	ESI-QUAD-TOF
Number of queries	112
Significance threshold p<	0.05
Max. number of families	AUTO
Ions score or expect cut-off	-1
Min. number of sig. unique sequences	1
Preferred taxonomy	All entries
Family	Member	Database	Accession	Score	Mass	Num. of matches	Num. of significant matches	Num. of sequences	Num. of significant sequences	emPAI	Description
1	1	Nicotiana_bent_2021	NbE05064989.1	515	53288	12	12	12	12	1.12	ribulose-1,5-bisphosphate carboxylase/oxygenase large subunit (plastid) (NP_054507.1)
2	1	Nicotiana_bent_2021	NbD048169.1	243	71353	7	7	7	7	0.39	heat shock cognate 70 kDa protein 2-like (XP_016478491.1)
2	2	Nicotiana_bent_2021	NbD020434.1	220	71489	8	8	8	8	0.45	HSP70 (ARH56399.1)
3	1	Nicotiana_bent_2021	NbD012851.1	220	52868	3	3	3	3	0.21	ribulose bisphosphate carboxylase/oxygenase activase 1, chloroplastic isoform X2 (XP_016501446.1)
3	2	Nicotiana_bent_2021	NbD032982.1	215	48780	3	3	3	3	0.23	ribulose bisphosphate carboxylase/oxygenase activase 2, chloroplastic (XP_019254757.1)
4	1	_Contaminants	P00761	182	25078	3	3	3	3	0.48	P00761 SWISS-PROT:P00761|TRYP_PIG Trypsin - Sus scrofa (Pig).
5	1	Nicotiana_bent_2021	SIX6_1	164	22098	6	6	6	6	1.44	bait added to NbDE
6	1	Nicotiana_bent_2021	Usu_SBP	137	4303	4	4	3	3	6.63	tag added to NbDE
7	1	Nicotiana_bent_2021	NbD032270.1	93	42973	2	2	2	2	0.17	glyceraldehyde 3-phosphate dehydrogenase-A (BAP91041.1)
8	1	Nicotiana_bent_2021	NbD008810.1	67	37169	1	1	1	1	0.09	glyceraldehyde-3-phosphate dehydrogenase, cytosolic (XP_016510865.1)
9	1	Nicotiana_bent_2021	NbD000081.1	66	20086	1	1	1	1	0.18	ribulose-1,5-bisphosphate carboxylase/oxygenase small chain (Rubisco) (CUA55116.1)
10	1	Nicotiana_bent_2021	NbD036389.1	63	36321	2	2	2	2	0.2	carbonic anhydrase, chloroplastic isoform X1 (XP_019237480.1)
11	1	_Contaminants	Streptavidin	60	16612	1	1	1	1	0.22	Streptavidin (S.avidinii)
12	1	_Contaminants	P02769	51	71244	1	1	1	1	0.05	P02769 SWISS-PROT:P02769 (Bos taurus) Bovine serum albumin precursor
13	1	Nicotiana_bent_2021	NbD004396.1	47	43072	1	1	1	1	0.08	fructose-bisphosphate aldolase 1, chloroplastic-like (XP_016446340.1)
14	1	Nicotiana_bent_2021	NbD004836.1	30	17734	1	1	1	1	0.2	glycine cleavage system H protein, mitochondrial-like (XP_019225484.1)

## Sheet: NbDE TPL hits SIX8
	Supplementary data 1. identified TPL homologs from Nicotiana Benthamiana NbDE proteome database
	Identified peptides (2) from mass spectrometry analysis shown in bold:
	LIEANPLFR
	TLINQSLNWQHQLCK
1	>NbE05068787.1 topless-related protein 3-like isoform X1 (XP_019252621.1)
	MSSLSRELVFLILQFLEEEKFKESVHKLEQESGFFFNMKYFEEKVHAGEWDEVEKYLSGFTKVDDNRYSMKIFFEIRKQKYLEALDRQDKAKAVEILVNDLKVFSTFNEDLYKEITQLLTLTNFRENEQLSKYGDTKTARSIMLIELKKLIEANPLFREKLVFPTLRSSRLRTLINQSLNWQHQLCKNPRPNPDIKTLFTDHTCTPPNGAVAPAPVNLPVAAVAKPAAFTSLGAHGPFPPAAAAAANANALAGWMANAAASSSVQAAVVTASSLPVPPNQVSILKRPITPPATLGMLDYQNADHEQLMKRLRPAPSVEEVTYPTVRQQASWSLDDLPRTVAFTLQQGSSVTSMDFHPSHHTLLLVGSSNGEITLWEVAMREKLVSKAFKIWDIQACTLT…
2	>NbE44071457.1 topless-related protein 1-like isoform X1 (XP_009801464.1)
	MSSLSRELVFLILQFLDEEKFKEAVHKLEQESGFFFNMKYFEDQVQAGEWDEVERYLSGFTKVEDNRYSMKIFFEIRKQKYLEALDKNDRVKAVEILVKDLKVFASFNEDLFKEITQLLTLDNFRQNEQLSKYGDTKSARNIMLVELKKLIEANPLFRDKLTFPSFKASRLRTLINQSLNWQHQLCKNPRPNPDIKTLFTDHTCASSNGTRPPPPVNASLGGPVPKPGAFPPLGAHSPFQPVVSPSPSAIAGWMSSANLNIPHPAVAPGPPGLVQAPGAAAFLKHPRITPGGPGMDYQMDDSEHLMKRMRAGQSDEVSFSGSTHPPNMYSPDDLPKTVVRNLSQGSNVMSMDFHPQQQTVLLVGTNVGDISIWEVGSRERLVHKTFKVWDISACSMPFQ…
3	>NbD003637.1 topless-related protein 3-like isoform X1 (XP_019252621.1)
	MSSLSRELVFLILQFLEEEKFKESVHKLEQESGFFFNMKYFEEKVHAGEWDEVEKYLSGFTKVDDNRYSMKIFFEIRKQKYLEALDRQDKAKAVEILVNDLKVFSTFNEDLYKEITQLLTLTNFRENEQLSKYGDTKTARSIMLIELKKLIEANPLFREKLVFPTLRSSRLRTLINQSLNWQHQLCKNPRPNPDIKTLFTDHTCTPPNGAVAPAPVNLPVAAVAKPAAFTSLGAHGPFPPAAAAAANANALAGWMANAAASSSVQAAVVTASSLPVPPNQVSILKRPITPPATLGMLDYQNADHEQLMKRLRPAPSVEEVTYPTVRQQASWSLDDLPRTVAFTLQQGSSVTSMDFHPSHHTLLLVGSSNGEITLWEVAMREKLVSKAFKIWDIQACTLT…
4	>NbD012726.1 Partial, topless-related protein 3-like isoform X1 (XP_019252621.1)
	FRENEQLSKYGDTKTARSIMLIELKKLIEANPLFREKLVFPTLRSSRLRTLINQSLNWQHQLCKNPRPNPDIKTLFTDHTCTPPNGAVAPAPVNLPVAAVAKPAAFTSLGAHGPFPPAAAAAANANALAGWMANAAASSSVQAAVVTASSLPVPPNQVSILKRPITPPATLGMLDYQNADHEQLMKRLRPAPSVEEVTYPTVRQQASWSLDDLPRTVAFTLQQGSSVTSMDFHPSHHTLLLVGSSNGEITLWEVAMREKLVSKAFKIWDIQACTLTFQASVAKDAPFSVSRVAWSPDGTFVGVAFSKHLVHLYATIGRSDLRQHLEMDAHAGSVNDLAFAYPNKQLCVVTCGDDKLIKVWDITGRKLFNFEGHEAPVYSICPHQKENIQFIFSTAIDGK…
5	>NbD020738.1 topless-related protein 4-like isoform X1 (XP_016488088.1)
	MTSLSRELVFLILQFLDEEKFKETVHRLEKESGFFFNMRYFEDSVTNGEWDDVEKYLSGFTKVDDNRYSMKIFFEIRKQKYLEALDRNDQAKAVEILVKDLKVFSTFNEDLFKEITLLLTLQNFRENEQLSKYGDTKSARAIMLVELKKLIEANPLFRDKLQFPSLKNSRLRTLINQSLNWQHQLCKNPKPNPDIKTLFVDHACGQANGARAPSPVANPIIGAMPKVGGFPPIGAHGPFQPAPAPAPIASLGGWMANPPSMPHQAISGGPIGLSPPVNTASMLKHPRTPPANNPALDYQTADSEHVLKRPRPFGMSEEVNNLPVNIFPVTYPGQSHAHNLYSSDDLPKTVVVNLNQGSAVKSMDFHPVQQTLLLVGTNLGDIAIWEVGGRERLAFKNFK…
6	>NbD025179.1 topless-related protein 1-like isoform X1 (XP_009801464.1)
	MSSLSRELVFLILQFLDEEKFKEAVHKLEQESGFFFNMKYFEDQVQAGEWDEVERYLSGFTKVEDNRYSMKIFFEIRKQKYLEALDKNDRVKAVEILVKDLKVFASFNEDLFKEITQLLTLDNFRQNEQLSKYGDTKSARNIMLVELKKLIEANPLFRDKLTFPSFKASRLRTLINQSLNWQHQLCKNPRPNPDIKTLFTDHTCASSNGTRPPPPVNASLGGPVPKPGAFPPLGAHSPFQPVVSPSPSAIAGWMSSANPNIPHPAVAPGPPGLVQAPGAAAFLKHPRITPGGPGMDYQMDDSEHLMKRMRAGQSDEVSFSGSTHPPNMYSPDDLPKTVVRNLSQGSNVMSMDFHPQQQTVLLVGTNVGDISIWEVGSRERLVHKTFKVWDISACSMPFQ…
7	>NbD034296.1 topless-related protein 4-like isoform X1 (XP_019256002.1)
	MSSLSRELVFLILQFLDEEKFKDAVHKLEQESGFFFNMRYFDEMVANGEWDEVEKYLSGFTKVDDNRYSMKIFFEIRKQKYLEALDRNDRPKAVDILIKDLKVFSSFNEDLFKEITQLLTLDNFRDNEQLSKYGDTKSARSIMLLELKKLIEANPLFRDKLNFPTLKNARLRTLINQSLNWQHQLCKSPKPNPDIKTLFVDHSCGPSQPNGARAPSPVTHPLMGGVPKPGVFPPLGAHGVNPFQQAPGPLPNALAGWMTNPPQVSHPSASAGPIGFTTPNNAAAAMLKRPRTPTNNPTVDYQTADSDHMLKRSRPFGVSDEVTNMPINILPGGYSGQSHAQSPYSSDDLPKASVMTLNQGSAVKSMDFHPVQQILLLVGTGTGEIVIWELGGRERIAHR…
8	>NbD034405.1 topless-related protein 4-like isoform X1 (XP_009595072.1)
	MSSLSRELVFLILQFLDEEKFKDAVHKLEQESGFFFNMRYFDEMVANGEWDEVEKYLSGFTKVDDNRYSMKIFFEIRKQKYLEALDRNDRPKAVDILIKDLKVFSAFNEDLFKEITQLLTLDNFRDNEQLSKYGDTKSARSIMLLELKKLIEANPLFRDKLTFPTLKNARLRTLINQSLNWQHQLCKSPKPNPDIKTLFVDHSCGSSQPNGARAPSPVTHPLMGGVPKPGVFPPLGAHGVNPFQQAPGPLPNALAGWMTNPPQVSHPSAFAGPIGFTTPNNAAAAMLKRPRTPTNNPTVDYQTADSEHILKRSRPFGVSDEVNNMPINILPGGYSGQSHAQSSYSSDDLPKASVMTLNQGSAVKSMDFHPVQQILLLVGTGTGEIMIWELGGRERISHR…
9	>NbD044695.1 topless-related protein 3-like (XP_019254280.1)
	MSSLSRELVFLILQFLEEEKFKDSVHRLEQESGFFFNMKYFEEKVHAGEWDEIEKYLSGFTKVDDNRYSMKMFFEIRKQKYLEALDRQDKAKAVEILVNDLKVFSTFNEDLYKEITHLLTLNNFRENEQLSKYGDTKTARSIMLIELKKLIEANPLFREKLVFPTLKSSRLRTLINQSLNWQHQLCKNPRPNPDIKTLFTDHTCNPQNGALAPASVNLPAAAVAKPTAYTSLGAHGPFPPTAAAANANVLAGWMANAAASSSVQAAVVTASSLPVPTNQVSILKRPVTPLATLGMVEYQSADHEQLMKRLRPTQSVEEVTYPMVRQQASWSLDDLPRTVAFTLHQGSSVTSMDFHPSHHTLLLVGSNSGEIILWEVGMREKLVSKAFKIWDIQACTLTF…
10	>NbE03055988.1 topless-related protein 1-like isoform X1 (XP_009801464.1)
	MSSLSRELVFLILQFLDEEKFKEAVHKLEQESGFFFNMKYFEDQVQAGEWDEVERYLSGFTKVEDNRYSMKIFFEIRKQKYLEALDKNDRVKAVEILVKDLKVFASFNEDLFKEITQLLTLDNFRQNEQLSKYGDTKSARNIMLVELKKLIEANPLFRDKLTFPSFKASRLRTLINQSLNWQHQLCKNPRPNPDIKTLFTDHTCASSNGTRPPPPVNASLGGPVPKPGAFPPLGAHSPFQPVVSPSPSAIAGWMSSANPNIPHPAVAPGPPGLVQAPGAAAFLKHPRITPGGPGMDYQMDDSEHLMKRMRAGQSDEVSFSGSTHPPNMYSPDDLPKTVVRNLSQGSNVMSMDFHPQQQTVLLVGTNVGDISIWEVGSRERLVHKTFKVWDISACSMPFQ…
11	>NbE03059545.1 topless-related protein 3-like (XP_019254280.1)
	MSSLSRELVFLILQFLEEEKFKDSVHRLEQESGFFFNMKYFEEKVHAGEWDEIEKYLSGFTKVDDNRYSMKMFFEIRKQKYLEALDRQDKAKAVEILVNDLKVFSTFNEDLYKEITHLLTLNNFRENEQLSKYGDTKTARSIMLIELKKLIEANPLFREKLVFPTLKSSRLRTLINQSLNWQHQLCKNPRPNPDIKTLFTDHTCNPQNGALAPASVNLPAAAVAKPTAYTSLGAHGPFPPTAAAANANVLAGWMANAAASSSVQAAVVTASSLPVPTNQVSILKRPVTPLATLGMVEYQSADHEQLMKRLRPTQSVEEVTYPMVRQQASWSLDDLPRTVAFTLHQGSSVTSMDFHPSHHTLLLVGSNSGEIILWEVGMREKLVSKAFKIWDIQACTLTF…
12	>NbD051697.1 protein TPR2-like isoform X1 (XP_019257557.1)
	MSSLSRELVFLILQFLDEEKFKEAVHKLEQESGFFFNMKYFEDKVQAGEWDEVERYLSGFTKVEDNRYSMKIFFEIRKQKYLEALDKNDRVKAVEILVKDLKVFTSFNEDLFKEITQLLTLDNFRQNEQLSKYGDTKSARNIMLVELKKLIEANPLFRDKLTFPSFKASRLRTLINQSLNWQHQLCKNPRPNPDIKTLFTDHTCASSNGTRPPPTVNAPLGGSVPKPGAFPPLGAHSPFQPVVSPSPSAIAGWMSSANLNIPHPAVAPGPPGLVQAPGAATFLKHPRTTPGGPGMDYQMADSEHLMKRMRAGQSDDVFFSGSTHAPHMYSPDDLPKTVVRNLSQGSNVMSMDFHPQQQTVLLVGTNVGDISIWEVGSRERLVHKTFKVWDISACSMPFQ…
