# Supplementary material for: Specific members of the TOPLESS family are susceptibility genes for Fusarium wilt in tomato and Arabidopsis
Source: Plant Biotechnol J. 2023 Oct 11;22(1):248–61. doi: 10.1111/pbi.14183 (PMC10754003; doi:10.1111/pbi.14183)
Supplement: Supplementary file 1 — Figure S1 Expression of TPL1 and TPL2 is relatively high in tomato root tissues. Figure S2 Accumulation of the proteins TPL1 to TPL5, SIX8 and SIX3 in the BiFC analyses following transient expression in Nicotiana benthamiana leaves. Figure S3 Accumulation of the tomato proteins TPL1 to TPL5 in the yeast two‐hybrid assays. Figure S4 Tomato tpl1;tpl2 mutants have larger flowers. Figure S5 Tomato fruits of tomato tpl mutants. Figure S6 Fruit and seed yield of tomato tpl1, tpl2 and tpl1;tpl2 mutants. Figure S7 Susceptibility to Verticillium dahliae isolate Dvd‐S26 is unaffected in tpl1;tpl2 mutants. Figure S8 Susceptibility to Pseudomonas syringae pv. tomato DC3000 is not altered in tomato tpl1;tpl2 mutants. Figure S9 Susceptible tomato scions grafted on tpl1;tpl2 rootstocks show a reduction of vasculature colonization by Fol029. Figure S10 Accumulation of Arabidopsis TPL and TPR1 to TPR4 in yeast two‐hybrid assays. Table S1 F. oxysporum f. sp. containing SIX8 homologue(s) and their corresponding hosts. Table S2 Genotypes of tomato tpl mutants used in this study. Table S3 Plasmids used in this study. Table S4 Primers used in this study. Table S5 Guide RNAs used for gene‐editing tomato TPL1 and TPL2. Data S1 Peptide hits of the SIX8‐pulldown in the NbDE proteome database. Data S2 ImageJ script for BiFC analysis. [file PBI-22-248-s001.zip › S_Table3_R1.xlsx]

## Sheet: Sheet1
Plasmid	internal identifier (BglFP)	bacterial species	bacterial strain	description
SLDB3104::ΔspSIX6-HASBP	2715	A. tumefaciens	GV3101	SIX6 effector from from Fusarium oxysporum f. sp. lycopersici isolate Fol007 without signal peptide
SLDB3104::ΔspSIX8-HASBP	2730	A. tumefaciens	GV3101	SIX8 effector from from Fusarium oxysporum f. sp. lycopersici isolate Fol007 without signal peptide
pENTR207::ΔspSIX3_Fol	3194	E. coli	DH5-alpha	SIX3 effector (Avr2) from Fusarium oxysporum f. sp. lycopersici isolate Fol007
pENTR207::ΔspSIX8_Fol	2033	E. coli	DH5-alpha	SIX8 effector from Fusarium oxysporum f. sp. lycopersici isolate Fol007 without signal peptide
pENTR207::SlTPL1	3454	E. coli	DH5-alpha	Solyc03g117360 cloned with start and stop
pENTR207::SlTPL2	3455	E. coli	DH5-alpha	Solyc08g076030 cloned with start and stop
pENTR207::SlTPL3	3453	E. coli	DH5-alpha	Solyc01g100050 cloned with start and stop
pENTR207::SlTPL4	3458	E. coli	DH5-alpha	Solyc03g116750 cloned with start and stop
pENTR207::SlTPL5	3452	E. coli	DH5-alpha	Solyc07g008040 cloned with start and stop
pDEST32_amp	3459	E. coli	T21	pDEST32 plasmid, the gentamycin antibiotic cassette was swapped with the ampicillin antibiotic cassette from pDEST22.
pEXPR22::SlTPL1	3460	E. coli	DH5-alpha	Solyc03g117360 cloned with start and stop
pEXPR22::SlTPL2	3461	E. coli	DH5-alpha	Solyc08g076030 cloned with start and stop
pEXPR22::SlTPL3	3462	E. coli	DH5-alpha	Solyc01g100050 cloned with start and stop
pEXPR22::SlTPL4	3463	E. coli	DH5-alpha	Solyc03g116750 cloned with start and stop
pEXPR22::SlTPL5	3464	E. coli	DH5-alpha	Solyc07g008040 cloned with start and stop
pEXPR32::ΔspSIX8_Fol	3471			SIX8 effector from Fusarium oxysporum f. sp. lycopersici isolate Fol007 without signal peptide
pEXPR32_amp::SlTPL1	3472	E. coli	DH5-alpha	Solyc03g117360 cloned with start and stop
pEXPR32_amp::SlTPL2	3473	E. coli	DH5-alpha	Solyc08g076030 cloned with start and stop
pENTR::201::AtTPL	3401	E. coli	DH5-alpha	gift from B. Causier, used to generate pENTR207::AtTPL
pGBKT7::AtTPR1	3402	E. coli	DH5-alpha	gift from B. Causier pENTR207::AtTPR1
pENTR207::AtTPR2	3403	E. coli	DH5-alpha	TPR2 from Arabidopsis
pENTR::201::AtTPR3	3404	E. coli	DH5-alpha	gift from B. Causier pENTR207::AtTPR3
pENTR207::AtTPR4	3405	E. coli	DH5-alpha	TPR4 from Arabidopsis
pENTR207::AtTPR1	3406	E. coli	DH5-alpha	TPR1 Arabidopsis
pEXPR22::AtTPL	3465	E. coli	DH5-alpha	TPL from Arabidopsis
pEXPR22::AtTPR1	3466	E. coli	DH5-alpha	TPR1 from Arabidopsis
pEXPR22::AtTPR2	3467	E. coli	DH5-alpha	TPR3 from Arabidopsis
pEXPR22::AtTPR3	3468	E. coli	DH5-alpha	TPR3 from Arabidopsis
pEXPR22::AtTPR4	3469	E. coli	DH5-alpha	TPR4 from Arabidopsis
pEXPR32_amp::AtTPL	3477	E. coli	DH5-alpha	TPL from Arabidopsis
pEXPR32_amp::AtTPR1	3478	E. coli	DH5-alpha	TPR1 from Arabidopsis
pEXPR32_amp::AtTPR2	3479	E. coli	DH5-alpha	TPR3 from Arabidopsis
pEXPR32_amp::AtTPR3	3480	E. coli	DH5-alpha	TPR3 from Arabidopsis
pEXPR32_amp::AtTPR4	3481	E. coli	DH5-alpha	TPR4 from Arabidopsis
pENTR207::SIX8Foa	3456	E. coli	DH5-alpha	SIX8 effector from from Fusarium oxysporum f. sp. conglutinans isolate Fo5176 without signal peptide
pEXPR22::SIX8Foa	3471	E. coli	DH5-alpha	SIX8 effector from from Fusarium oxysporum f. sp. conglutinans isolate Fo5176 without signal peptide
pEXPR32_amp::SIX8Foa	3483	E. coli	DH5-alpha	SIX8 effector from from Fusarium oxysporum f. sp. conglutinans isolate Fo5176 without signal peptide
pENTR221:TPR1_TPD	8614	E. coli	DH5-alpha	TPD domain of TPR1
pENTR221:TPR1_WD40-1	8910	E. coli	DH5-alpha	1st WD40 domain of TPR1
pENTR221:TPR1_WD40-2	8911	E. coli	DH5-alpha	2nd WD40 domain of TPR1
pEXPR22:TPR1_TPD	8915	E. coli	DH5-alpha	TPD domain of TPR1
pEXPR22:TPR1_WD40-1	8913	E. coli	DH5-alpha	1st WD40 domain of TPR1
pEXPR22:TPR1_WD40-2	8917	E. coli	DH5-alpha	2nd WD40 domain of TPR1
pEXPR32:TPR1_TPD	8914	E. coli	DH5-alpha	TPD domain of TPR1
pEXPR32:TPR1_WD40-1	8916	E. coli	DH5-alpha	1st WD40 domain of TPR1
pEXPR32:TPR1_WD40-2	8918	E. coli	DH5-alpha	2nd WD40 domain of TPR1
pEXPR32_amp::SlTPL3	3474	E. coli	DH5-alpha	Solyc01g100050 cloned with start and stop
pEXPR32_amp::SlTPL4	3475	E. coli	DH5-alpha	Solyc03g116750 cloned with start and stop
pEXPR32_amp::SlTPL5	3476	E. coli	DH5-alpha	Solyc07g008040 cloned with start and stop
pEXPR32_amp::ΔspSIX8_Fol	3482	E. coli	DH5-alpha	SIX8 effector from Fusarium oxysporum f. sp. lycopersici isolate Fol007
pEXPR-VYNE(R)GW::SlTPL1	4617	A. tumefaciens	GV3101	Solyc03g117360 cloned with start and stop
pEXPR-VYNE(R)GW::SlTPL2	4618	A. tumefaciens	GV3101	Solyc08g076030 cloned with start and stop
pEXPR-VYNE(R)GW::SlTPL3	4615	A. tumefaciens	GV3101	Solyc01g100050 cloned with start and stop
pEXPR-VYNE(R)GW::SlTPL4	4616	A. tumefaciens	GV3101	Solyc03g116750 cloned with start and stop
pEXPR-VYNE(R)GW::SlTPL5	4614	A. tumefaciens	GV3101	Solyc07g008040 cloned with start and stop
pGWB454::NLS::mCherry	3940	A. tumefaciens	GV3101	The NLS::2xRFP construct used in the BiFC experiments
pEXPR-SCYCE(R)GW::SIX3_Fol	3444	A. tumefaciens	GV3101	SIX3 effector (Avr2) from Fusarium oxysporum f. sp. lycopersici isolate Fol007
pEXPR-SCYCE(R)GW::SIX8_Fol	4620	A. tumefaciens	GV3101	SIX8 effector from Fusarium oxysporum f. sp. lycopersici isolate Fol007
pDIRECT22C_T4G	6184	A. tumefaciens	EHA105	CRISPR-Cas9 construct targeting TPL1 and TPL2 in tomato

## Sheet: Sheet2
extra entries!
pENTR207::ΔspSIX8_Fol	2033	E. coli	DH5-alpha	SIX8 effector from Fusarium oxysporum f. sp. lycopersici isolate Fol007
pEXPR-VYNE(R)GW_SlTPL1	4587	E. coli	DH5-alpha	Solyc03g117360 cloned with start and stop
pEXPR-VYNE(R)GW_SlTPL2	4588	E. coli	DH5-alpha	Solyc08g076030 cloned with start and stop
pEXPR-VYNE(R)GW_SlTPL3	4585	E. coli	DH5-alpha	Solyc01g100050 cloned with start and stop
pEXPR-VYNE(R)GW_SlTPL4	4586	E. coli	DH5-alpha	Solyc03g116750 cloned with start and stop
pEXPR-VYNE(R)GW_SlTPL5	4584	E. coli	DH5-alpha	Solyc07g008040 cloned with start and stop
