# Supplementary material for: Specific members of the TOPLESS family are susceptibility genes for Fusarium wilt in tomato and Arabidopsis
Source: Plant Biotechnol J. 2023 Oct 11;22(1):248–61. doi: 10.1111/pbi.14183 (PMC10754003; doi:10.1111/pbi.14183)
Supplement: Supplementary file 1 — Figure S1 Expression of TPL1 and TPL2 is relatively high in tomato root tissues. Figure S2 Accumulation of the proteins TPL1 to TPL5, SIX8 and SIX3 in the BiFC analyses following transient expression in Nicotiana benthamiana leaves. Figure S3 Accumulation of the tomato proteins TPL1 to TPL5 in the yeast two‐hybrid assays. Figure S4 Tomato tpl1;tpl2 mutants have larger flowers. Figure S5 Tomato fruits of tomato tpl mutants. Figure S6 Fruit and seed yield of tomato tpl1, tpl2 and tpl1;tpl2 mutants. Figure S7 Susceptibility to Verticillium dahliae isolate Dvd‐S26 is unaffected in tpl1;tpl2 mutants. Figure S8 Susceptibility to Pseudomonas syringae pv. tomato DC3000 is not altered in tomato tpl1;tpl2 mutants. Figure S9 Susceptible tomato scions grafted on tpl1;tpl2 rootstocks show a reduction of vasculature colonization by Fol029. Figure S10 Accumulation of Arabidopsis TPL and TPR1 to TPR4 in yeast two‐hybrid assays. Table S1 F. oxysporum f. sp. containing SIX8 homologue(s) and their corresponding hosts. Table S2 Genotypes of tomato tpl mutants used in this study. Table S3 Plasmids used in this study. Table S4 Primers used in this study. Table S5 Guide RNAs used for gene‐editing tomato TPL1 and TPL2. Data S1 Peptide hits of the SIX8‐pulldown in the NbDE proteome database. Data S2 ImageJ script for BiFC analysis. [file PBI-22-248-s001.zip › S_Table4_R1.xlsx]

## Sheet: Sheet1
internal primer identifier (FP)	primer name	primer sequence (5' to 3')	description
8820	CSY_SL_TPL1_1_F	TCGTCTCCGGGCACTGATCCCTGCCTATACGGCAGTGAAC	Golden Gate cloning of pDIRECT22C_T4G
8821	REP_SL_TPL1_1_R	TCGTCTCAGCCCAAACCAGGGTTTTAGAGCTAGAAATAGC	Golden Gate cloning of pDIRECT22C_T4G
8822	CSY_SL_TPL1_2_F	TCGTCTCCTTTTACAAAGTTCTGCCTATACGGCAGTGAAC	Golden Gate cloning of pDIRECT22C_T4G
8823	REP_SL_TPL1_2_R	TCGTCTCAAAAAATCCCAGGGTTTTAGAGCTAGAAATAGC	Golden Gate cloning of pDIRECT22C_T4G
8824	CSY_SL_TPL2_1_F	TCGTCTCCAAATACGCCTCTCTGCCTATACGGCAGTGAAC	Golden Gate cloning of pDIRECT22C_T4G
8825	REP_SL_TPL2_1_R	TCGTCTCAATTTACAGGAGGGTTTTAGAGCTAGAAATAGC	Golden Gate cloning of pDIRECT22C_T4G
8826	CSY_SL_TPL2_2_F	TCGTCTCCACTCGTGCAGGCCTGCCTATACGGCAGTGAAC	Golden Gate cloning of pDIRECT22C_T4G
8827	REP_SL_TPL2_2_R	TCGTCTCAGAGTCCAGGGGGGTTTTAGAGCTAGAAATAGC	Golden Gate cloning of pDIRECT22C_T4G
8828	CSY_term	TGCTCTTCTGACCTGCCTATACGGCAGTGAAC	Golden Gate cloning of pDIRECT22C_T4G
8837	TC320	CTAGAAGTAGTCAAGGCGGC	Golden Gate cloning of pDIRECT22C_T4G
8838	TC089R	GGAACCCTAATTCCCTTATCTGG	Golden Gate cloning of pDIRECT22C_T4G
8839	SL_TPL1_Cr_F	GCAATGTAAGCAGCTCATGG	Genotyping target region of gRNA in TPL1
8840	SL_TPL1_Cr_R	CCCATAGGTCCACCAGAAAC	Genotyping target region of gRNA in TPL1
8841	SL_TPL2_Cr_F	GAGATCAACCCCCTTCTGTG	Genotyping target region of gRNA in TPL2
8842	SL_TPL2_Cr_R	GGCTAAGATTCCGCACAACAG	Genotyping target region of gRNA in TPL2
9652	AtCas9_F	GCTAACCTCGCTGGATCTCC	Cas9 genotyping primer
9653	AtCas9_R	CCTCCCCTCTCAGCCTTAGT	Cas9 genotyping primer
4779	Solyc03g117360_F	AAAAGCAGGCTCCATGTCATCTCTCAGTAGAGAG	Gateway cloning of SlTPL1 (Solyc03g117360)
4780	Solyc03g117360_R	AGAAAGCTGGGTCTCATCTTGGTGCTTGATCGGA	Gateway cloning of SlTPL1 (Solyc03g117360)
4781	Solyc08g076030_F	AAAAGCAGGCTCCATGTCTTCCTTGAGTAGGGAAC	Gateway cloning of SlTPL2 (Solyc08g076030)
4782	Solyc08g076030_R	AGAAAGCTGGGTCTCACCTTGAAGGTGTTTCTGAT	Gateway cloning of SlTPL2 (Solyc08g076030)
4775	Solyc01g100050_F	AAAAGCAGGCTCCATGTCTTCTCTTAGCAGAGAAT	Gateway cloning of SlTPL3 (Solyc01g100050)
4776	Solyc01g100050_R	AGAAAGCTGGGTCTCATCTTTGAACTTGGTCAGCA	Gateway cloning of SlTPL3 (Solyc01g100050)
4777	Solyc03g116750_F	AAAAGCAGGCTCCATGACTTCTTTAAGCAGAGAGC	Gateway cloning of SlTPL4 (Solyc03g117360)
4778	Solyc03g116750_R	AGAAAGCTGGGTCCTACCTTGATGCTTGATCAAGA	Gateway cloning of SlTPL4 (Solyc03g117360)
4773	Solyc07g008040_F	AAAAGCAGGCTCCATGAGGCATTTTGATGAAATGG	Gateway cloning of SlTPL5 (Solyc07g008040)
4774	Solyc07g008040_R	AGAAAGCTGGGTCCTACCTTTGAGGTTGATCTGAA	Gateway cloning of SlTPL5 (Solyc07g008040)
2779	Six8dSP-XbaI-HASBP_F	GCTCTAGAATGACGCCTATTGATAAG	Fol007 SIX8
2781	Six8wo-BamHI-HASBP_R	ATAGGATCCGCGGAAATTGTGTA	Fol007 SIX8
2778	Six6wo-BamHI-HASBP_F	CGCGGATCCTGTCATGAATGTACGCATG	Fol007 SIX6
2780	Six6wo-BamHI-HASBP_F	CGCGGATCCTGTCATGAATGTACGCATG	Fol007 SIX6
872	AttB1 F	GGGGACAAGTTTGTACAAAAAAGCAGGCT	To establish a full attB1 recombination site of all PCR fragements for Gateway cloning
873	AttB2 R	GGGGACCACTTTGTACAAGAAAGCTGGGT	To establish a full attB2 recombination site of all PCR fragements for Gateway cloning
11338	TPR1_start_attB1_F_1	GGGGACAAGTTTGTACAAAAAAGCAGGCTCCATGTCTTCTCTGAGCAGAGAGC	to clone sub-fragments of TPR1, gateway recombination sites already present in primer
11339	TPR1_AttB2_R_100	GGGGACCACTTTGTACAAGAAAGCTGGGTCCTAATCTTTGACTAAAATATCGACAGCCTTGGG	to clone sub-fragments of TPR1, gateway recombination sites already present in primer
11340	TPR1_AttB1_F_100	GGGGACAAGTTTGTACAAAAAAGCAGGCTCCGATTTGAAAGTGTTTTCCACTTTTAATGAGGAG	to clone sub-fragments of TPR1, gateway recombination sites already present in primer
11341	TPR1_F_AttB1_302	GGGGACAAGTTTGTACAAAAAAGCAGGCTGGCATGTCTCAAAGCGAACCAGA	to clone sub-fragments of TPR1, gateway recombination sites already present in primer
11342	TPR1_R_AttbB2_308	GGGGACCACTTTGTACAAGAAAGCTGGGTCCTATCTGGTTCGCTTTGAGACATG	to clone sub-fragments of TPR1, gateway recombination sites already present in primer
11343	TPR1_AttB1_F_697	GGGGACAAGTTTGTACAAAAAAGCAGGCTCCATGGTAGAGAGACCTGCCTCTGTC	to clone sub-fragments of TPR1, gateway recombination sites already present in primer
11344	TPR1_AttB2_R_704	GGGGACCACTTTGTACAAGAAAGCTGGGTCCTAGACAGAGGCAGGTCTCTCTACCAT	to clone sub-fragments of TPR1, gateway recombination sites already present in primer
11345	TPR1_stop_AttB2_R_1120	GGGGACCACTTTGTACAAGAAAGCTGGGTCCTATCTCTGAGGCTGGTCAGAGG	to clone sub-fragments of TPR1, gateway recombination sites already present in primer
4785	TPR1_F	AAAAGCAGGCTCCATGTCTTCTCTGAGCAGAGAG	Gateway cloning of AtTPR1
4786	TPR1_R	AGAAAGCTGGGTCTCATCTCTGAGGCTGGTCAG	Gateway cloning of AtTPR1
5344	TPR2_F	AAAAGCAGGCTCCATGTCGTCTTTGAGCAGAGAG	Gateway cloning of AtTPR2
5345	TPR2_R	AGAAAGCTGGGTCTTACCTTTGAATCTGATCCGAAC	Gateway cloning of AtTPR2
5047	TPR4_GW_F	AAAAGCAGGCTCCATGTCGTCACTCAGCAGAGAAC	Gateway cloning of AtTPR4
5048	TPR4_GW_R	AGAAAGCTGGGTCCTACGAATCACTCGGTTGTTG	Gateway cloning of AtTPR4
4787	Fo5176SIX8dSP_F	AAAAGCAGGCTCCATGACGCATATTGATAAGAGCCTC	Gateway cloning Fo5176 SIX8
4788	Fo5176SIX8dSP_R	AGAAAGCTGGGTCCTAGAAATTGTTTATAAACTGGAC	Gateway cloning Fo5176 SIX8
